# Supplementary material for: In Vivo Study of the Efficacy and Safety of 5-Aminolevulinic Radiodynamic Therapy for Glioblastoma Fractionated Radiotherapy
Source: Int J Mol Sci. 2021 Sep 9;22(18):9762. doi: 10.3390/ijms22189762 (PMC8470662; doi:10.3390/ijms22189762)
Supplement: Supplementary file 1 [file ijms-22-09762-s001.zip]

Archive with 1 entries (1 files):
- ijms-1339716-supplementary.pdf
